# Supplementary material for: Genome-Wide Identification and Functional Analysis of the Norcoclaurine Synthase Gene Family in Aristolochia contorta
Source: Int J Mol Sci. 2025 May 1;26(9):4314. doi: 10.3390/ijms26094314 (PMC12072525; doi:10.3390/ijms26094314)
Supplement: Supplementary file 1 [file ijms-26-04314-s001.zip]

Archive with 1 entries (1 files):
- ijms-3570354-supplementary.pdf
